# Supplementary material for: Assessment of infrastructure, behaviours, and user satisfaction of guardian waiting shelters for secondary level hospitals in southern Malawi
Source: PLOS Glob Public Health. 2024 Jul 24;4(7):e0002642. doi: 10.1371/journal.pgph.0002642 (PMC11268604; doi:10.1371/journal.pgph.0002642)
Supplement: S2 Checklist — (XLSX) [file pgph.0002642.s002.xlsx]

## Sheet: GUARDIAN WAITING SHELTER – G...
Assessing sleeping rooms	Presenece of sleeping rooms	1.How many sleeping rooms (in total) does the GWS have?	2.How many sleeping rooms for females has the GWS have?	3.How many sleeping rooms for males does the GWS have?	Kitchen area assessment	20.Does the GWS have an allocated kitchen/cooking area?	21.If yes, what type of cooking area is it?	21.If yes, what type of cooking area is it?/Open space with no building structure	21.If yes, what type of cooking area is it?/Building structure with poles and a roof	21.If yes, what type of cooking area is it?/Enclosed building structure with windows	21.If yes, what type of cooking area is it?/Enclosed building structure without windows	21.If yes, what type of cooking area is it?/Outside the GWS in the yard / compound area	21.If yes, what type of cooking area is it?/other	Specify other	22.If no allocated cooking area, then where does cooking take place?	Specify other	23.What cooking fuel materials are used by the guardians? (Multiple answers)	23.What cooking fuel materials are used by the guardians? (Multiple answers)/Wood	23.What cooking fuel materials are used by the guardians? (Multiple answers)/Charcoal	23.What cooking fuel materials are used by the guardians? (Multiple answers)/Maize cobs	23.What cooking fuel materials are used by the guardians? (Multiple answers)/Maize stalk	23.What cooking fuel materials are used by the guardians? (Multiple answers)/Other	Specify other	24.Does the cooking area provide enough ventilation?	25.If yes, what kind of ventilation is present? (Multiple choices)	25.If yes, what kind of ventilation is present? (Multiple choices)/Air vents	25.If yes, what kind of ventilation is present? (Multiple choices)/Windows	25.If yes, what kind of ventilation is present? (Multiple choices)/building open to outside (no walls)	25.If yes, what kind of ventilation is present? (Multiple choices)/Open air in the GWS yard / compound area	25.If yes, what kind of ventilation is present? (Multiple choices)/Other	26.Is there some form of waste collection and disposal available for food scraps?	27.Visible waste seen scattered around the ground?	28.How many wood-burning cooking areas are available?	29.Does the kitchen\cooking area have working tables?	30.If yes, how many working tables are available?	31.Is there a handwashing facility in the kitchen or cooking area?	33.Type of handwashing facility within cooking premise	Specify other	33b. What is the height of the hand washing facility?	34.Check presence of handwashing materials.	35.Is handwashing waste water collected after use? (Drainage)	Water	37.Does the GWS have access to water?	38.If no, where does water come from?	38.If no, where does water come from?/Fetches water from within the GWS	38.If no, where does water come from?/Fetches water from the hospital	38.If no, where does water come from?/Fetches water from the community	38.If no, where does water come from?/Fetches water from the market	38.If no, where does water come from?/Other
	No	0				Yes	Enclosed building structure with windows										Wood	1	0	0	0	0		Yes	Windows Air vents	1	1	0	0	0	No waste collection containers available	Yes	31	No		No							No	Fetches water from the hospital	0	1	0	0	0
	No	0				Yes	Enclosed building structure with windows										Wood	1	0	0	0	0		No							Functional waste collection containers exist at some but not all waste generation points	Yes	37	No		No							Yes
	Yes	4	4	0		Yes	Building structure with poles and a roof										Wood	1	0	0	0	0		Yes	building open to outside (no walls)	0	0	1	0	0	No waste collection containers available	Yes	39	Yes	3	Yes	Stand pipe		too high	Water only	Yes		Yes
	Yes	10	9	1		Yes	Building structure with poles and a roof										Wood	1	0	0	0	0		Yes	building open to outside (no walls)	0	0	1	0	0	No waste collection containers available	Yes	71	No		No							Yes
	Yes	3	3	0		Yes	Building structure with poles and a roof	0	1	0	0	0	0				Wood	1	0	0	0	0		Yes	building open to outside (no walls)	0	0	1	0	0	No waste collection containers available	No	20	No		No							Yes
	No	0				Yes	Outside the GWS in the yard / compound area Building structure with poles and a roof Enclosed building structure with windows	0	1	1	0	1	0				Wood	1	0	0	0	0		No							No waste collection containers available	Yes	50	No		No							No	Fetches water from the hospital Fetches water from the community Fetches water from the market	0	1	1	1	0
	Yes	2	1	1		Yes	Outside the GWS in the yard / compound area Building structure with poles and a roof	0	1	0	0	1	0				Wood	1	0	0	0	0		Yes	Open air in the GWS yard / compound area building open to outside (no walls)	0	0	1	1	0	No waste collection containers available	Yes	20	No		No							No	Fetches water from the community Fetches water from the hospital	0	1	1	0	0
	Yes	2	2	0		Yes	Enclosed building structure with windows Outside the GWS in the yard / compound area	0	0	1	0	1	0				Wood Charcoal Maize cobs Maize stalk	1	1	1	1	0		No							No waste collection containers available	Yes	18	No		No							No	Fetches water from the community Fetches water from the market	0	0	1	1	0
	No	0				Yes	Building structure with poles and a roof	0	1	0	0	0	0				Wood	1	0	0	0	0		Yes	Other	0	0	0	0	1	No waste collection containers available	Yes	16	No		No							No	Fetches water from the hospital Fetches water from the community	0	1	1	0	0
	Yes	3	3	0		Yes	Outside the GWS in the yard / compound area Enclosed building structure with windows	0	0	1	0	1	0				Wood	1	0	0	0	0		No							Functional waste collection containers exist at some but not all waste generation points	No	30	No		No							Yes
	Yes	4	2	2		Yes	Building structure with poles and a roof	0	1	0	0	0	0				Wood	1	0	0	0	0		Yes	Other	0	0	0	0	1	No waste collection containers available	Yes	24	No		Yes	Stand pipe		Reasonable height	Water only	Yes		Yes
	No	0				Yes	other	0	0	0	0	0	1	Dilapidated structure without windows and two fallen walls			Wood	1	0	0	0	0		Yes	building open to outside (no walls)	0	0	1	0	0	No waste collection containers available	Yes	8	No		No							No	Fetches water from the community	0	0	1	0	0
[truncated: 257 more columns]

## Sheet: TOILET_ASSESSMENT
Designation of the toilet	68.Type of toilet available	68a.Does the latrines have lighting	69.Who are the users of the toilets?	70.Does the latrine provide privacy (privacy means the latrine has a door or E shaped wall)?	71.Is the latrine lockable?	72.Observe. Check presence of faeces on latrine walls, flooor/slab	73.Can the toilet/latrine be easily used by the children?	74.Can the toilet/latrine be easily used by the disabled? (Are there handrails)	75.Observe. Presence of anal cleansing materials in the latrine	76.If yes, what material is present	76.If yes, what material is present/Toilet paper	76.If yes, what material is present/Newspaper/ cardboard	76.If yes, what material is present/Leaves	76.If yes, what material is present/Stones	76.If yes, what material is present/Water	77.Check presence of handwashing facility in or outside the toilet	78.If yes, is the handwashing facility user friendly among the children and the disabled?	79.Type of handwashing facility within latrine premise	80.Check presence of handwashing materials	81.Is handwashing waste water collected after use? (Drainage)	82.How is the waste water collected?	83.Does the toilet provide the means to manage menstrual hygiene management (MHM) needs?	84.If yes, what means of MHM are provided?	_index
	Improved pit latrine (with slab)		Female	No	No	Yes	Yes	Yes	No							No						No		1
	Improved pit latrine (with slab)		Female	Yes	No	Yes	Yes	No	No							No						No		2
	Improved pit latrine (with slab)		Female	Yes	No	Yes	Yes	No	No							No						Yes	Access to disposal facilities for used menstrual materials	3
	Improved pit latrine (with slab)		Female	Yes	No	Yes	Yes	No	No							No						Yes	Access to disposal facilities for used menstrual materials	4
	Improved pit latrine (with slab)		Male	Yes	No	Yes	Yes	No	No							No						Not applicable		5
	Improved pit latrine (with slab)		Male	Yes	No	Yes	Yes	No	No							No						Not applicable		6
	Improved pit latrine (with slab)		Female	Yes	No	Yes	No	No	No							No						Not applicable		7
	Improved pit latrine (with slab)		Female	Yes	No	Yes	Yes	No	No							Yes	Both children or the disabled can easily use the handwashing facility	Tippy tap	None available	No		Yes	Access to disposal facilities for used menstrual materials	8
	Improved pit latrine (with slab)		Female	Yes	No	Yes	Yes	No	No							No						No		9
	Improved pit latrine (with slab)		Female	Yes	No	Yes	Yes	No	No							No						Yes	Access to disposal facilities for used menstrual materials	10
	Improved pit latrine (with slab)		Female	Yes	No	Yes	Yes	No	No							No						Yes	Access to disposal facilities for used menstrual materials	11
	Improved pit latrine (with slab)		Female	Yes	No	Yes	Yes	No	Yes	Leaves	0	0	1	0	0	No						Yes	Access to disposal facilities for used menstrual materials	12
None	Improved pit latrine (with slab)		Female	Yes	No	Yes	Yes	Yes	No							No						No		13
Guardians	Improved pit latrine (with slab)		Female	Yes	No	Yes	Yes	No	No							No						No		14
Guardians	Improved pit latrine (with slab)		Female	Yes	No	Yes	No	No	No							No						No		15
Guardians	Improved pit latrine (with slab)		Female	Yes	No	Yes	No	No	No							No						No		16
Guardians	Improved pit latrine (with slab)		Female	Yes	No	Yes	No	No	No							No						No		17
Guardians	Improved pit latrine (with slab)		Female	Yes	No	Yes	No	No	No							No						No		18
Guardians	Improved pit latrine (with slab)		Female	Yes	No	Yes	No	No	No							No						No		19
Female WASHTED Toilet	Traditional pit latrine		Female only	Yes	Yes	Yes	Yes	No	No							No						No		20
Female WASHTED	Traditional pit latrine		Female only	Yes	Yes	Yes	Yes	No	No							No						No		21
Male WASHTED	Traditional pit latrine		Males only	Yes	Yes	Yes	Yes	No	No							No						No		22
Male Chirafund	Traditional pit latrine		Males only	Yes	Yes	No	Yes	No	No							No						No		23
Female Chirafund	Traditional pit latrine		Female only	Yes	Yes	No	Yes	No	No							No						No		24
4 block Chirafund	Traditional pit latrine		Both male and female	Yes	Yes	No	No	No	No							No						No		25
4 block	Traditional pit latrine		Both male and female	Yes	Yes	No	No	No	No							No						No		26
4 block	Traditional pit latrine		Both male and female	Yes	Yes	No	No	No	No							No						No		27
4 block	Traditional pit latrine		Both male and female	Yes	Yes	No	No	No	No							No						No		28
Males	Improved pit latrine (with slab)		Males only	No	No	Yes	Yes	No	No							No						No		29
Females	Improved pit latrine (with slab)		Female only	No	No	Yes	Yes	No	No							No						No		30
All the toilets are full and in bad condition with feaces all over	Improved pit latrine (with slab)		Both male and female	No	No	Yes	Yes	No	No							No						No		31
	Improved pit latrine (with slab)		Both male and female	Yes	No	Yes	Yes	No	No							No						No		32
Both male and female	Improved pit latrine (with slab)		Both male and female	No	No	Yes	Yes	No	No							No						No		33
Both male and females	Improved pit latrine (with slab)		Both male and female	No	No	Yes	Yes	No	No							No						No		34
Guardians	Pour flush		Males only	No	No	No	Yes	No	No							Yes	Children or the disabled cannot easily use the handwashing facility	Stand pipe	Water only	Yes	Drainage system	Not applicable		35
Guardians	Pour flush		Males only	No	No	Yes	Yes	No	No							Yes	Children or the disabled cannot easily use the handwashing facility	Stand pipe	Water only	Yes	Drainage system	Not applicable		36
Guardian	Pour flush		Males only	No	No	Yes	Yes	No	No							Yes	Both children or the disabled can easily use the handwashing facility	Stand pipe	Water only	Yes	Drainage system	Not applicable		37
Guardians	Pour flush		Female only	No	No	Yes	Yes	No	No							Yes	Children or the disabled cannot easily use the handwashing facility	Stand pipe	Water only	Yes	Drainage system	No		38
Guardians	Pour flush		Female only	No	No	Yes	Yes	No	No							Yes	Children or the disabled cannot easily use the handwashing facility	Stand pipe	Water only	Yes	Drainage system	No		39
Guardians	Pour flush		Female only	No	No	No	Yes	No	No							Yes	Children or the disabled cannot easily use the handwashing facility	Stand pipe	Water only	Yes	Drainage system	No		40
	Pour flush		Female only	Yes	Yes	No	No	No	No							Yes	Children or the disabled cannot easily use the handwashing facility	Stand pipe	Water only	Yes	Drainage system	No		41
	Pour flush		Female only	Yes	Yes	No	No	No	No							Yes	Children or the disabled cannot easily use the handwashing facility	Stand pipe	Water only	Yes	Drainage system	No		42
	Pour flush		Female only	Yes	No	Yes	No	No	No							Yes	Children or the disabled cannot easily use the handwashing facility	Stand pipe	Water only	Yes	Drainage system	No		43
	Pour flush		Males only	Yes	Yes	No	No	No	No							Yes	Children or the disabled cannot easily use the handwashing facility	Stand pipe	Water only	Yes	Drainage system	Not applicable		44

## Sheet: group_tb3sg42
7.Who occupies the room?	8.What is the size of the room (Habitable room should be 3m by 3m or more per 6 persons)	Insert Approximate Length (In Metres)	Insert Approximate width (in metres)	9.Does the room provide ventilation?	10.If yes, what means of ventilation is present? (Multiple choices)	10.If yes, what means of ventilation is present? (Multiple choices)/Air vents	10.If yes, what means of ventilation is present? (Multiple choices)/Windows	10.If yes, what means of ventilation is present? (Multiple choices)/Door	10.If yes, what means of ventilation is present? (Multiple choices)/Other	11a.How many air vents are present?	11b.How many air windows are present?	11c.How many doors are present?	12.In general, what is the condition of the room? (Multiple responses)	12.In general, what is the condition of the room? (Multiple responses)/Clean	12.In general, what is the condition of the room? (Multiple responses)/visibly dirty	12.In general, what is the condition of the room? (Multiple responses)/Smelly	12.In general, what is the condition of the room? (Multiple responses)/Cobwebs	12.In general, what is the condition of the room? (Multiple responses)/Dust on floor	12.In general, what is the condition of the room? (Multiple responses)/walls blackened from indoor cooking	13.What condition are the windows? (Skip pattern if windows were nor selected on previous message)	14.Does the room have adequate lighting? (Lighting that is enabling users to perform indoor visual tasks efficiently and accurately, especially during the day)	15.What kind of lighting is available?	Specify other	16.Is the GWS equipped with mosquito netting on doors and windows?	17.Are all guardians sleeping areas (beds, mats, mattresses) equipped with mosquito nets?	18.Does the room have a lockable door?	19.Does the room have secure spaces for safe storage of belongings?
Female		8	7	Yes	Door Windows	0	1	1	0	0	2	1	Dust on floor visibly dirty	0	1	0	0	1	0	No windows broken	Yes	ESCOM		No	Yes	No	No
Female		8	7	Yes	Windows Door	0	1	1	0	0	2	1	visibly dirty Dust on floor	0	1	0	0	1	0	No windows broken	No			No	Yes	No	No
Female		8	7	Yes	Windows Door	0	1	1	0	0	5	1	Dust on floor	0	0	0	0	1	0	No windows broken	Yes	ESCOM		No	Yes	Yes	No
Female		8	7	Yes	Windows Door	0	1	1	0	0	5	1	Dust on floor	0	0	0	0	1	0	No windows broken	Yes	ESCOM		No	Yes	Yes	No
Female		10	7	Yes	Windows Door Air vents	1	1	1	0	3	2	1	visibly dirty Dust on floor Cobwebs	0	1	0	1	1	0	Some windows broken	No			Only some doors/windows have intact netting	No	No	No
Female		10	7	Yes	Air vents Windows Door	1	1	1	0	3	2	1	visibly dirty Cobwebs Dust on floor	0	1	0	1	1	0	Some windows broken	No			Only some doors/windows have intact netting	No	Yes	No
Female		10	7	Yes	Air vents Windows Door	1	1	1	0	3	2	1	visibly dirty Cobwebs Dust on floor	0	1	0	1	1	0	Some windows broken	No			Only some doors/windows have intact netting	No	No	No
Female		10	7	Yes	Air vents Windows Door	1	1	1	0	3	2	1	Clean	1	0	0	0	0	0	Some windows broken	No			Only some doors/windows have intact netting	No	Yes	No
Female		10	7	Yes	Air vents Windows Door	1	1	1	0	3	2	1	visibly dirty Cobwebs Dust on floor	0	1	0	1	1	0	Some windows broken	No			Only some doors/windows have intact netting	No	No	No
Female		10	7	Yes	Air vents Windows Door	1	1	1	0	3	2	1	visibly dirty Cobwebs Dust on floor	0	1	0	1	1	0	Some windows broken	No			Only some doors/windows have intact netting	No	No	No
Female		10	7	Yes	Air vents Windows Door	1	1	1	0	3	2	1	visibly dirty Cobwebs Dust on floor	0	1	0	1	1	0	No windows broken	No			Only some doors/windows have intact netting	No	No	No
Male		10	7	Yes	Air vents Windows Door	1	1	1	0	3	2	1	visibly dirty Cobwebs Dust on floor	0	1	0	1	1	0	Many windows broken	No			Only some doors/windows have intact netting	No	Yes	No
Female		6	3	Yes	Air vents Door	1	0	1	0	6	0	2	Clean Cobwebs	1	0	0	1	0	0		Yes	ESCOM		No	No	No	No
Female		6	3	Yes	Air vents Door	1	0	1	0	4	0	2	Clean Cobwebs	1	0	0	1	0	0		Yes	ESCOM		No	No	No	No
Female		6	3	Yes	Air vents Door	1	0	1	0	4	0	2	visibly dirty Cobwebs Dust on floor	0	1	0	1	1	0		No			No	No	No	No
Female		6	3	Yes	Air vents Door	1	0	1	0	6	0	2	Clean Cobwebs	1	0	0	1	0	0		Yes	ESCOM		No	No	No	No
Male		6	3	Yes	Air vents Door	1	0	1	0	6	0	2	Clean Cobwebs	1	0	0	1	0	0		Yes	ESCOM		No	No	No	No
Female		6	3	Yes	Air vents Door	1	0	1	0	4	0	2	Clean Cobwebs	1	0	0	1	0	0		Yes	ESCOM		No	No	No	No
Female		6	3	Yes	Air vents Door	1	0	1	0	4	0	2	Clean Cobwebs	1	0	0	1	0	0		No			No	No	No	No
Female		6	36	Yes	Air vents Door	1	0	1	0	6	0	2	Clean Cobwebs Dust on floor	1	0	0	1	1	0		No			No	No	No	No
Female		4	2	Yes	Windows	0	1	0	0	0	2	1	Cobwebs Dust on floor	0	0	0	1	1	0	Many windows broken	Yes	Natural (window)		No	No	No	No
Female		4	2	Yes	Windows	0	1	0	0	8	4	1	Clean	1	0	0	0	0	0	No windows broken	Yes	Torch		No	No	No	No
Female		4	3	Yes	Air vents	1	0	0	0	8	4	1	Dust on floor	0	0	0	0	1	0		Yes	Natural (window)		No	No	No	No
Female		8	4	No						7	6	1	visibly dirty Dust on floor	0	1	0	0	1	0		Yes	ESCOM		Only some doors/windows have intact netting	No	Yes	No
Female		8	4	No						6	7	1	visibly dirty Dust on floor	0	1	0	0	1	0		Yes	ESCOM		Only some doors/windows have intact netting	No	Yes	No
Female		8	4	No						6	7	1	Dust on floor visibly dirty	0	1	0	0	1	0		Yes	ESCOM		Only some doors/windows have intact netting	No	Yes	No
Female		8	4	No						6	7	1	visibly dirty Dust on floor	0	1	0	0	1	0		Yes	ESCOM		Only some doors/windows have intact netting	No	Yes	No
Female		8	4	No						6	7	1	visibly dirty Dust on floor	0	1	0	0	1	0		Yes	ESCOM		Only some doors/windows have intact netting	No	Yes	No
Female		8	4	No						6	7	1	Dust on floor visibly dirty	0	1	0	0	1	0		Yes	ESCOM		Only some doors/windows have intact netting	No	No	No
Male		8	4	No						6	7	1	visibly dirty Dust on floor	0	1	0	0	1	0		Yes	ESCOM		No	No	Yes	No
Female		8	4	No						6	7	1	visibly dirty Dust on floor	0	1	0	0	1	0		Yes	ESCOM		No	No	Yes	No
Male		6	3	Yes	Air vents	1	0	0	0	3	0	1	Smelly Cobwebs Dust on floor	0	0	1	1	1	0		Yes	Natural (window)		No	Yes	No	No
Female		6	6	Yes	Air vents	1	0	0	0	6	0	0	Smelly Cobwebs Dust on floor walls blackened from indoor cooking	0	0	1	1	1	1		Yes	Natural (window)		No	No	No	No
Female		12	6	Yes	Windows Door	0	1	1	0	0	12	2	Dust on floor visibly dirty Cobwebs	0	1	0	1	1	0	Some windows broken	Yes	Natural (window)		No	No	Yes	No
Female		12	6	Yes	Windows Door	0	1	1	0	0	12	2	visibly dirty Dust on floor Cobwebs	0	1	0	1	1	0	Some windows broken	Yes	Natural (window)		No	No	No	No
Female		3	3	Yes	Windows	0	1	0	0	0	2	1	visibly dirty	0	1	0	0	0	0	Some windows broken	Yes	Natural (window)		No	No	No	No
Female		3	3	Yes	Windows	0	1	0	0	0	2	1	visibly dirty	0	1	0	0	0	0	Some windows broken	Yes	Natural (window)		No	No	No	No
Female		9	4	Yes	Other	0	0	0	1	0	0	0	visibly dirty	0	1	0	0	0	0		Yes	Torch		No	No	No	No
Male		3	6	Yes	Air vents Door	1	0	1	0	7	0	1	Clean	1	0	0	0	0	0		Yes	ESCOM		No	No	No	No
Female		6	3	Yes	Air vents Door	1	0	1	0	7	0	1	visibly dirty Cobwebs	0	1	0	1	0	0		Yes	ESCOM		No	No	Yes	No
Female		6	3	Yes	Air vents Door	1	0	1	0	7	0	1	Dust on floor Cobwebs	0	0	0	1	1	0		Yes	ESCOM		No	No	No	No
Female		6	3	Yes	Air vents Door	1	0	1	0	7	0	1	Clean	1	0	0	0	0	0		Yes	ESCOM		No	No	Yes	No
Male		6	3	Yes	Air vents Door	1	0	1	0	7	0	1	Clean	1	0	0	0	0	0		Yes	ESCOM		No	No	Yes	No
Male		12	6	Yes	Windows Door	0	1	1	0	0	7	1	visibly dirty Cobwebs Dust on floor	0	1	0	1	1	0	No windows broken	No			Only some doors/windows have intact netting	No	No	No
Female		12	6	Yes	Windows Door	0	1	1	0	0	7	1	visibly dirty Cobwebs Dust on floor	0	1	0	1	1	0	No windows broken	No			Only some doors/windows have intact netting	No	No	No
Male		12	6	Yes	Windows Door	0	1	1	0	0	7	1	visibly dirty Cobwebs Dust on floor	0	1	0	1	1	0	No windows broken	No			Only some doors/windows have intact netting	No	No	No
Male		12	6	Yes	Windows Door	0	1	1	0	0	7	1	visibly dirty Cobwebs Dust on floor	0	1	0	1	1	0	No windows broken	No			Only some doors/windows have intact netting	No	Yes	No

## Sheet: waste_disposal_area_assessment
58c. Location	58d. Is it fenced?	58e. What is the condition of the waste disposal site?	58f. Is the waste properly disposed in to the waste disposal area?
Outside the GWS facility	No	Waste disposal site is full	No
